# Supplementary material for: Establishment of a set of St-group wheat-Thinopyrum ponticum derivative lines conferring resistance to powdery mildew
Source: Front Plant Sci. 2025 Apr 16;16:1576050. doi: 10.3389/fpls.2025.1576050 (PMC12044885; doi:10.3389/fpls.2025.1576050)
Supplement: Supplementary file 4 [file Table1.xlsx]

## Sheet: Table S1
Table S1 Distribution of capture probes across hexaploid wheat and Thinopyrum elongatum chromosomes in GenoBaits®WheatplusEE array.
Chromosome	Number of targeted capture loci
1A	207
1B	239
1D	186
2A	261
2B	284
2D	253
3A	253
3B	359
3D	247
4A	225
4B	208
4D	169
5A	245
5B	262
5D	244
6A	201
6B	251
6D	180
7A	253
7B	266
7D	242
1E	5086
2E	7101
3E	5892
4E	4165
5E	6005
6E	5194
7E	6657
All chromosomes	45135

## Sheet: Table S2
Table S2 Powdery mildew reaction in 2021-2024.
		2021-2022		2022-2023		2023-2024
Number	Materials	Seeding IT (0-4)	Heading IT (0-9)	Seeding IT (0-4)	Heading IT (0-9)	Seeding IT (0-4)	Heading IT (0-9)
1	Th. ponticum	0/R	0/R	0/R	0/R	0/R	0/R
2	SY225	4/S	9/S	4/S	8/S	4/S	9/S
3	7182	3/S	7/S	3/S	6/S	3/S	7/S
4	Abb	3/S	6/S	3/S	6/S	3/S	7/S
5	CH88	3/S	6/S	3/S	5/S	3/S	5/S
6	CH94	0/R	5/S	0/R	6/S	0;/R	6/S
7	CH96	3/S	7/S	3/S	7/S	3/S	7/S
8	CH155	0;/R	0;/R	0;/R	0/R	0;/R	0;/R
9	CH157	3/S	5/S	3/S	6/S	3/S	6/S
10	CH159	0;/R	6/S	0;/R	7/S	0;/R	6/S
11	CH161	0/R	0/R	0/R	0/R	0/R	0/R
At the seedling stage, 10 plants of each material were inoculated, while 20 plants were observed at the adult plant stage. Th. ponticum is a cluster that was observed.
R and S refer to resistance and susceptibility, respectively.

## Sheet: Table S3
Table S3 Analysis of agronomic traits over three growing seasons.
Year	Materials	parent/group	Plant height	Awn type	Spikelets per spike	Kernels per spike	Thousand kernel weight (g)	Kernel length (cm)	Kernel width (cm)
2021-2022	7182	7182	82.00 ± 2.08	long awn	23.00 ± 0.94	60.40±4.34	36.69±0.24	0.645±0.010	0.364±0.005
	CH88	1St	91.67 ± 2.19*	awnless	23.67 ± 0.54	56.60±2.20	38.72±0.29**	0.694±0.011*	0.412±0.005**
	CH155	4St	86.33 ± 2.60	top awn	22.33 ± 1.09	56.00±7.04	26.79±0.39**	0.705±0.042	0.358±0.011
	CH157	5St	101.33 ± 2.33**	long awn	24.33 ± 0.54	61.20±4.53	39.61±0.23**	0.678±0.162	0.362±0.006
	CH159	6St	88.67 ± 2.33	long awn	20.33 ± 1.09	59.80±3.84	31.20±0.46**	0.688±0.109*	0.356±0.010
	CH161	7St	71.33 ± 0.67**	long awn	19.67 ± 1.09	57.00±3.62	41.88±0.26**	0.774±0.010**	0.360±0.009
	Abb	Abb	104.33 ± 2.73	top awn	22.33 ± 1.44	59.40±3.83	37.72±0.26	0.720±0.011	0.357±0.003
	CH94	2St	110.67 ± 2.60	top awn	22.33 ± 1.09	62.00±2.73	30.52±0.54**	0.722±0.018	0.364±0.009
	CH96	3St	89.00 ± 0.58**	top awn	20.33 ± 1.09	57.00±3.65	22.46±0.41**	0.714±0.018	0.406±0.005**
2022-2023	7182	7182	82.33 ± 2.03	long awn	22.33 ± 1.09	58.8±2.94	33.99±0.13	0.665±0.014	0.365±0.004
	CH88	1St	91.67± 1.86*	awnless	19.67 ± 0.54 ​	57.80±4.53	36.54±0.43**	0.677±0.012	0.408±0.004**
	CH155	4St	87.00 ± 2.52	top awn	23.00 ± 0.94	59.40±3.47	25.97±0.44**	0.670±0.008	0.358±0.010
	CH157	5St	100.00 ± 3.21**	long awn	23.00 ± 0.00	57.00±3.39	38.16±0.45**	0.679±0.014	0.361±0.011
	CH159	6St	85.33 ± 2.91	long awn	21.67 ± 1.44	61.40±4.15	30.57±0.38**	0.650±0.033	0.363±0.008
	CH161	7St	71.33 ± 1.67*	long awn	19.67 ± 0.54	57.80±1.86	39.18±0.37**	0.766±0.016**	0.361±0.011
	Abb	Abb	105.33 ± 2.9	top awn	22.33 ± 0.54	59.60±3.36	37.31±0.26	0.704±0.006	0.352±0.003
	CH94	2St	111.33 ± 2.91	top awn	23.00 ± 0.94	60.60±4.24	30.47±0.50**	0.689±0.010	0.372±0.008*
	CH96	3St	89.00 ± 2.65*	top awn	23.67 ± 0.54*	60.20±4.19	20.70±0.32**	0.700±0.009	0.387±0.004**
2023-2024	7182	7182	83.67±1.76	long awn	23.67 ± 2.37	62.4±2.04	35.59±0.27	0.668±0.007	0.372±0.003
	CH88	1St	92.33±1.45*	awnless	23.00 ± 0.94	61.40±4.06	37.32±0.35**	0.680±0.017	0.404±0.006**
	CH155	4St	86.33 ± 3.28	top awn	22.33 ± 0.54	60.40±4.26	26.84±0.29**	0.689±0.009	0.364±0.005
	CH157	5St	101.33 ± 0.88*	long awn	24.33 ± 0.54	54.20±3.40	39.78±0.26**	0.677±0.014	0.351±0.010
	CH159	6St	87.67 ± 2.85	long awn	22.33 ± 0.54	59.00±2.53	31.04±0.24**	0.704±0.014	0.344±0.008*
	CH161	7St	72.33 ± 1.45**	long awn	19.00 ± 0.94	56.20±3.48	41.62±0.50**	0.771±0.011**	0.369±0.007
	Abb	Abb	103.67 ± 0.67	top awn	23.67 ± 0.54	62.6±4.08	38.21±0.29	0.780±0.011	0.350±0.006
	CH94	2St	110.00 ± 2.65	top awn	23.67 ± 0.54	65.00±3.41	31.03±0.23**	0.817±0.016	0.344±0.01
	CH96	3St	88.67 ± 2.96**	top awn	18.33 ± 1.09*	60.20±3.12	22.13±0.26**	0.709±0.017**	0.391±0.008**
* Indicates significantly superior agronomic traits relative to the common wheat parent using SPSS independent samples t-test at significance levels of p < 0.05 (*) and p < 0.01 (**).
The red font indicates a significant increase, while the blue font indicates a significant decrease.

## Sheet: Table S4
Table S4 Specific markers for the complete set of St-group chromosome in Thinopyrum ponticum
Marker	bp	F (5'-3')	R (5'-3')	Sequence
CHSTST-29	300	ATAGGCCAAGTCATACTCGATC	GGATGCCGAGTCAAGATACAGT	GGTTCATAGGCCAAGTCATACTCGATCAACCCATATGCCCACTTGCTGATTCGCCCGCTGAGAATCGGCCTTTGAATCATGTGCTTGAGAACATCAGTCTGACCAACAACCTTGCATTCGTTGGATAAAAGATAATGGCGCAGCTTGGTGCTGACCAACAACCTTGCATTCGTTGGATAAAAGATAATGGCGCAGCTTGGTGCAGGCATAATAAAGAGATAAGCACAATTTCTCCACAAAACTGTATCTTGACTCGGCATCCAGCAAACGCCAGCTTAGATATGTGATGACATATTCTCT
CHSTST-98	300	ATATCTGGTCGACATGCCTTCC	AAGGCAGTCATCTTCTTGTGTC	GATATCTGGTCGACATGCCTTCCCCATGCATGTGAATGGATGTACGTAAGAAGAGACGATTTTATGTAAGTATGGTGAAAATATCTGACAAACTGAGTGACAAGTTGCTGCCAGGATGCACTTTTGCAATGTTTAAACACAGATGGTTAGTTAGTGCAGCCGCTCCAAACTCGCAACTTTACATCACTATAAATACACTACTCAAGACCATGCAACTTCATTCATCAACGACCAGCTCAGTAAGCTAGTGGCACACACGGCAAGAGCTCACTTTGACACAAGAAGATGACTGCCTTCCTC
CHSTST-129	300	GCTCGACCATGATGCTTCATCT	CAGAGGGAAGGCGATCAAATCC	TGGCAGCGGGGTTGCGCGCGAGGTGCTCGACCATGATGCTTCATCTTGGCTGTGTGGTGGCCTGCTTGTGCTGTGCGCCTGTGGCAGGCTGGCTGCTCGATCTGGATAGGCCAGATCCAGCCGTCTGTGCTACGGGTTGCACTGGGCGTCGCACTGGGCGTCCACCAGTGGCTGCACCTTGTAACAGGGGATGCTCTATGTCCGACGGGCGTGCCCAGTCAGGAGGCAGCAGCAGTCATGGTCGTCCGGCGGCACCTGATTTGGATTTGATCGCCTTCCCTCTGCGCTAATCGATGTGCT
CHSTST-174	300	CTCAAGCTTGAGGTGGAAATCC	GACGTCTATCGCCTGAAGTTCC	ATCTCAAGCTTGAGGTGGAAATCCAACTCATCTCAATTATGGGTTATGACAAGCAATTCAAGCAAGATCCTCTACTCCCTTCGAACGTTCCTATTACCAATCCGATAATAGTAGCATAACATCAACCATTCAAATATACACAGGGTGTTAAAGGGTTAGTAACTATGATGTAAAACATTCACATAATAACCAATGGTCCAAGCATTCGCATAGCAAACATTGATCCTTAGATGGTAAAGACCGTCCCAGAAGAATCTTAAATAAGTGTAAAAACGGAACTTCAGGCGATAGACGTCCCGA
CHSTST-19	300	CACTTTCAGGCAAGGTTCATGC	GCCTGATCCATGGAAGGTATGC	ACAAAACACTTTCAGGCAAGGTTCATGCACTGAAACGAAGGAGCAAAAGGTGCCCTGGGAGTACAAGACGTGAAATCATGTGCGTTGCACACTGCATCCAGAGACCGGCAGCATTGATTTCAACTCCTCGTGCTAACTGCCAGGTCGCCGGCAGCATTGATTTCAACTCCTCGTGCTAACTGCCAGGTCGCCGTTCACCTGCCGCTAGGGTGCATTACCGCGAACAATCACCGAGCAGCCAACGGCCAAGTCCACCCCAAATCTACAAAGAATCAGCAGCATACCTTCCATGGATCAGGC
CHSTST-107	300	TCAGGCAAGGTTCATGCACT	CCATGGAAGGTATGCTGCTG	AAAAAATATACAAAACACTTTCAGGCAAGGTTCATGCACTGAAACGAAGGAGCAAAAGGTGCCCTGGGAGTACAAGACGTGAAATCATGTGCGTTGCACACTGCATCCAGAGACCGGCAGCATTGATTTCAACTCCTCGTGCTAACTGCCCTAACTGCCAGGTCGCCGTTCACCTGCCGCTAGGGTGCATTACCGCGAACAATCACCGAGCAGCCAACGGCCAAGTCCACCCCAAATCTACAAAGAATCAGCAGCATACCTTCCATGGATCAGGCCTATGGAGTAACAAGCCTATGTTAT
CHSTST-109	300	CAACAGCCCTGCATAAATTGCA	CACATCAAAGTGGAGTTCCCAC	TTCAAATGTTTTCAACAGCCCTGCATAAATTGCAAGTCTCGGTTAAGTTAGAACATTCAAAATTCTAAAGCAAATCTAGCCGGTGCATTCAATTGAGCTGATTCAGCAAAAAAGGAGAAAAGGAAACCAAGGAACAACTCACCCAAAGATTCGGTTAAGTTAGAACAATCAAAATTCTAAAGCAAATCTAGCCGGTGCAATCAATTGAGCAGATTCAGCAAAAAAGGAGAAAATGAAACCAAGGAACAACTCACCCAAAGATTAGGACAAGTTGTTCTGTGGGAACTCCACTTTGATGTG
CHSTST-38	300	GTGTGGCGTAATAGGTGGATAG	GCGTCATTTCCGATGGAAGCTT	ACTGTTTCTGTACCAGCAGTGTGGCGTAATAGGTGGATAGTGAATTATAGGAATCGGAAAAACTGCTCAGCCAGTAGTATTTTTATTTGGTAGTATGGCCCAAAAACGATGAACTGGTTGGAGGTTATGGCTTGTTTAGCAAAGCATTAAGTTTTTCTGTTCGTTGGTATCAGGTTTTCTTGGCCATAAAGATGATTTCCTTATGCTTGCTATTAGGGATAGAGTCGGGAAGCATCCACCGGAAATGACGCCGTGTCTGGGAAGCTTCCATCGGAAATGACGCCGTGTCCGGGTAGGATC
CHSTST-40	300	ATCGGTGTCGAATCTGACTGGA	AAGCTCACTGGTCTCCAGTGAT	ATCGGTGTCGAATCTGACTGGAGCCAGCATCAGCAGCGTCACCACAATTATTAGCATCACCAATGCGAGCATCAACATCAACAACGATGACTTAACAGCTAGAGCATCATCCACCATGAGTGATCCCGTGCAGTATCATTCTAGTGGTAACAGTGCAACTCTGACAGTACTGCAAAACACACCTAGAAACCACAGAACAACTAGCAACCTTGAATAGCACTTCAGTTCTACTCCCATGACGGTCAACCAAATTTTAGCAGTTGTGACCGTTCTCAGGCATCACTGGAGACCAGTGAGCTT
CHSTST-42	300	GCATCCATGGCTACCATTGAC	CGATCCACTTCCTGGCATCAT	CTAGTGTTTATCTCTTTTGCATCCATGGCTACCATTGACTTCATGCACATATCATTCATGCTAGTCACCTGTACAACAAGAGTCCTAATCATGTTAGACCTAGAAGAAAGGCCAAGTATTTACAGTTATTCATCAATCTATAACTAACTACATCAAACATCAAGTCCGACGTGACAAAAGAGGAGTCATCGCCTAAGGAAGACGAAGAGAAGCCACTGTCAGAGGCTCCTCCTTGGTTATCCATCTCCTGTCTATTGTTGGATGATGCCAGGAAGTGGATCGCCCAGCTGCTCTCACCAG
CHSTST-96	300	TGCATCCATGGCTACCATTGAC	TCTTCCTTAGGCGATGACTCCT	CAGCTGGGGGCTAGTGTTTATCTCTTTTGCATCCATGGCTACCATTGACTTCATGCACATATCATTCATGCTAGTCACCTGTACAACAAGAGTCCTAATCATGTTAGACCTAGAAGAAAGGCCAAGTATTTACAGTTATTCATCAATCTACTAGGGAAAGTTATTTATTCCCAACCTTAGGACCAGCCACCGAAGAACAAGCGGTGTCCTGCAAAGAATCATCCTCCTCATCGTCATCATCAAACATCAAGTCCGACGTGACAAAAGAGGAGTCATCGCCTAAGGAAGACGAAGAGAAGC
CHSTST-97	300	CTCTCCCTCTACAACACCGCTT	CCAAGGTGTAACGTCAAGGGAG	ACCGTGCCCCCCGTGGTGTCGCCGACCCTCTCCCTCTACAACACCGCTTGACCGAGGTGGTGTTCAAGAAGACAACAATCGACACTTCTCCCCTCCACTCAAGTTCTGTGAGTATTGGATTTGTATTTCAGTATTTGTCTTCTAATTTTCGTGTATTCTCATATTCATAGATCCACAGCTATGCTCATATAATCTATGACACCTGGATCATTGTTTTATTGGAGTGAAAATGTTTTCAATCATGCCATTTTGCATAGAATACTCTCCCTTGACGTTACACCTTGGTTTAGATATCTCAAG
CHSTST-110	300	GCATCCATGGCTACCATTGACT	TAACCAAGGAGGAGCCTCTGAC	CAGCTGGGGGGTAGTGTTTATCTCTTTTGCATCCATGGCTACCATTGACTTCATGCACATATCATTCATGCTAGTCACCTGTACAACAAGAGGCCTAATCATGTTAGACCTAGAACAAAGGCCAAGTATTTACAGTGATTCATCAATCTATTAGGCCCAGCCACCGAAGAACAAGCGGTGTCCTGCAAAGAATCATCCTCCTCATCGTCATCATCAAACATCAAGTCCGACGTGACAAAAGAGGAGTCATCGCCTAAGGAAGACGAAGAGAAGCCACTGTCAGAGGCTCCTCCTTGGTTA
CHSTST-161	300	AGCGAGGAGATTAGCTCTGAAG	GGCAGTAGGTTACACTGCACCA	ACGAGCTGTTGCCCAGCGAGGAGATTAGCTCTGAAGCGCCGCCCCTCAACCCGCGACCACCGTGCCCCCCGTGGTGTCGCCGACCCTCTCCCTCTACAACACCCCTTGACCCAGGTGGTGTTCAAGAAGACAACAATCGTCACTTCTCCCTTCAAGAAGACAACAATCGACACTTCTCCCCTCCACTCAAGTTCTGTGAGTATTGGATTTGTATTGCAGTATTGTTCTTCTAATTTTCTCCCTGTAGTCCTCCTCATGACGCGACAAATGTGATGGTGCAGTGTAACCTACTGCCTAATT
CHSTST-93	300	CAACACCACTAGGGACATCTCT	GCGTCACCACCTTCTCTTCAAA	CAACACCACTAGGGACATCTCTGAGTTCTTTAAGCTCATCAATTAGTAGATGCTCAAGGCTGACCAAAGATCCGTCCTCTATCTGAATTTGATTGACCTGCAACAAATCCCGTATGAACATCCTCTTCAGATTTGGAAACCACCCCACACGAGGAGTGGAATCGGACTTTCTGTGAGCTGGGACCAGCATAGTCTTAATTCCACAAGGGTGCTTCCCCAAGTAGAGAACACTGGAGATTCTAGAGTTCCTTCTGCCAAACGCCCTTCTAGGCGAAGCTTTTGAAGAGAAGGTGGTGACGC
CHSTST-166	300	GTGGTAGAGTCAGTGTGACTGT	CAATTAATGCAATCCTCGCGATG	CATGTGGTAGAGTCAGTGTGACTGTAAGCCGGATGTCATGGCTGCACGCGAATTAAAATTTATGCTCGAAAATCCTGCGTTAATGGCCCTTAAGAAATTCTCCTCTAAGTGTGGATGAACTAAATGCGGATCACCACAATCAAATATTCGTGCGTTAATGGCCCTTAAGAAATTCTCCTCTAAGTGTGGATGAACTAAATGCGGATCACCACAATCAAATATTCGTAGACAAACTACATTCATATTAATGCATTCATGACATATGCCCTAAAATACATCGCGAGGATTGCATTAATTGAA
CHSTST-170	300	TGCTCGACCATGATGCTTCATC	AGAGGGAAGGCGATCAAATCCA	TGGCAGCGGGGTTGCGCGCGAGGTGCTCGACCATGATGCTTCATCTTGGCTGTGTGGTGGCCTGCTTGTGCTGTGCGCCTGTGGCAGGCTGGCTGCTCGATCTGGATAGGCCAGATCCAGCCGTCTGTGCTACGGGTTGCACTGGGCGTCGCACTGGGCGTCCACCAGTGGCTGCACCTTGTAACAGGGGATGCTCTATGTCCGACGGGCGTGCCCAGTCAGGAGGCAGCAGCAGTCATGGTCGCCCGGCGGCACCTGATTTGGATTTGATCGCCTTCCCTCTGCGCTAATCGATGTGCT
CHSTST-177	300	ACCTAACGTTTTATCCCTCGTG	TCTTCCATATCCATGGTCGCTC	ACATGGTGTCAAACCTAACGTTTTATCCCTCGTGGGCTGGGGGTACAACCACCCTTTGTTGGTTCTCTAAAAGGAGCCATTATGGCCTTTGAATCTTAAATAATCTCCCTGATCACACATTTTAGGTCATTTTAGAATCTGGTGAAGTCACCTTTGAATCTTAAATAATCTCCCTGATCACACATTTTAGGTCATTTTAGAATCTGGTGAAGTCAAATGTTTTTAGGTTTTGACGAGAGCAAAACAGTGATTCTGATAGGGAAGAAGAAAGAGCGACCATGGATATGGAAGAAGGGAGTG
CHSTST-179	300	GGTCGACCTTTAGGACCTCCAA	TCATTTGCCACGAAGGTTAGGC	CATTGGAGTTTGGTCGACCTTTAGGACCTCCAAACATGGGAGCTGACACAGGCCATCGGGGAGTTGAGCGCACCAAGCCAGGCCTTCCAACGCTAGTAGCCTCAAGCTACTGAGGGGGGTTGTTGCTGTCAGCATCTACCATCTTGGGAGAAACATCTCCTCAATTATGCCTTGATCCCTCTCGGAGACCCTATCATTGACCAATACATCATCTTCAAATCCACTATTGTAGCCACATAACTCCATCCTAGAAAGATACACCTTTTCACCAAGCCTAACCTTCGTGGCAAATGATGCAGC
CHSTST-58	300	GCTTACCTCACCAGTCACCT	ACTCTCTGACAGATGAGCTGC	CTTAGAAGCTCGATGTTGTTTGCTTACCTCACCAGTCACCTCAATTCCTGCATGTCACATGGAAAGCAACCTTCTTGGGCGATATCAGTGATCGATCTGTACCCCCATGTCATAAACCTCCCCGGCGCGCCATCGGCGAGACGGGACCTCCGTGCTCCACGCCGGCCCGTGGTCACAGGTCAGGACCTTCCAGTTCAACGACCCAACCTGCGTGGCCACGAAACGATAAGGATTCAGAAACAAGCATCGTTCCTATTGACATGTTGCAGCTCATCTGTCAGAGAGTGAATTGGGTTTTGG
CHSTST-61	300	GTCCTCATCTTCAGTCCGATGG	TGAGCATCGTGGCAAATGAGAC	CCATGCACGCCGGGTCCTCATCTTCAGTCCGATGGATCGCTAGGGATCGCTTCTCCTTCGTCAGCATGCAGCGGCCGGGGAGAACGGTTAGCTTGCATCGCGGCGAGCTGAAGAGGCGACAACTCGTACGGTGCGTGTGATCATCGTCTCTTGCATCGCGGCGAGCTGAAGAGGCGACAACTCGTACGGTGCGTGTGATCATCGTCTCGCTGAGCGCAGTTTTACTTTTCTTGATTCAATTGACCATCGTCTCATTTGCCACGATGCTCACCGTGTGCTCGACGAAATGCGCCCTGGTTT
CHSTST-99	300	GCGCATCTAGTGAGCTGATGAC	TTGGTACGCTTGGGTGTTGTAG	CGCCAAACCCGAGGCCGCGCATCTAGTGAGCTGATGACCCTGCCACCCAAGTGGCTAGAGGCGATACCCTACAAATGACGAAGATTCCTAGAGTCACCCCTCTTGTTTCCACACTGGCCCCGGGGAAGCGTTCTAGCTGGGTCAACGACTCAATACCCTACAAATGACGAAGATTCCTAGAGTCACCCCTCTTGTTTCCACACTGGCCCCGGGGAAGCGTTCTAGCTGGGTCAACGACTTTTTCACCCATAGGATTGGAGCCGATGCCCTACAACACCCAAGCGTACCAAGTTAGTTTCC
CHSTST-141	300	CTCATCGATCTGTAGGTTAGCC	CACCAGCCTATATACGCAAAGA	CTCATCGATCTGTAGGTTAGCCTTCGTTCTGACCCGATTTTCGTCGTCTGCTTCAGCTGAGCCGTGGTTTTGACTTTTGTTTTGCCGTGGGTTGGCCCATTCTAGGCGCTCCTGGTTGACCCCCTCGTCGGTTCGTCGTTGGATCCCTGCGTTGGCTCCGTGCCGGCCTTCGCATCTTCGTCCAGGGACCTGCAGGTCGTCCCCTCTTTTCCTTTTTCTCCGTGCTTATGTTTCTTTGCGTATATAGGCTGGTGCTCGTGCGCCTGTGCGTGTTTGTTGCTGGGCTCGGTATGTTGTGCT
CHSTST-105	300	GTCCTCATCTTCAGTCCGATGG	GTGGCAAATGAGACGATGGTCA	CCATGCACGCCGGGTCCTCATCTTCAGTCCGATGGATCGCTAGGGATCGCTTCTCCTTCGTCAGCATGCAGCGGCCGGGGAGAACGGTTAGCTTGCATCGCGGCGAGCTGAAGAGGCGGCAACTCGTACGGTGCGTGTGATCATCGTCTCTTGCATCGCGGCGAGCTGAAGAGGCGGCAACTCGTACGGTGCGTGTGATCATCGTCTCGCTGAGCGCAGTTTTACTTTTCTTGATTCAATTGACCATCGTCTCATTTGCCACGATGCTCACCGTGTGCTCGACGAAATGCGCCCTGGTTT
CHSTST-139	300	TGCATCCATGGCTACCATTGAC	CTTCCTTAGGCGATGACTCCTC	CTTTTGCATCCATGGCTACCATTGACTTCATGCACATATCATTCATGCTAGTCACCTGTACAACAAGAGTCCTAATCATGTTAGACCTAGAAGAAAGGCCAAGTATTTACAGTTATTCATCAATCTATAACTAACTAGGAAAAGTTATTTTTTATTCCCAACCTTAGGACCAGCCACCGAAGAACAAGCGGTGTCCTGCAAAGAATCATCCTCCTCATCGTCATCATCAAACATCAAGTCCGACGTGACAAAAGAGGAGTCATCGCCTAAGGAAGACGAAGAGAAGCCACTGTCAGAGGC
CHSTST-30	300	CCCTGGCTGCTCTTCTGTATAT	GATCAATGAAAGGCCGCAGTCA	ACCGACCCGTAGCATCCCTGGCTGCTCTTCTGTATATCGCTTAGCACTTGTTTGCAGTCGGAAGAAATAATGAAGTTGCTAAGTAGAAGATCCTCCGCCAAAGCTAGCGCTTCCCTGCACGCTATCGCCTCTAGCATAGCAGGATCAGTTACCACGTCCTCGGTACACACCAGCATCCACGTGAATCTTTGCGTGCCCAGGTGGTGGCGCCGAGGGTCTTGCATGTGGGTGCTCGCGGTAACTTTGACTGCGGCCTTTCATTGATCAATTCTAGGTCTGTGAGGAATCTGTCTACAAACA
CHSTST-82	300	GCCCAATTTCAGAAGTAGCAGG	TTGGTGAGGTTCGCTATGCTTT	ACTCGGTGACAACAGGCTGGCCCAATTTCAGAAGTAGCAGGTAGCTGCGCCTAGCAGCAGGATGGGCCGGTCAAGGAACAACTTTTACTTCCCATTCATTCAAAACTTTGAGATTCGTGCTTAGTATTTACAATAAACCCCATGTACTCATTGAAACTACGTACAAAATCTATAAGAAATAATGAAAGCATAGCGAACCTCACCAAAAGCCATGTGAAACATACATTAATAGCTTGAGTGAAACTTAAACCACTACGAAATCCACTGAAACACATACCAAAACTATATGAGACCATGAAA
CHSTST-137	300	TGTTGCAGTGCTCATCGATCTG	ATACCGAGCCCAGCAACAAACA	TGTTGCAGTGCTCATCGATCTGTAGGTTAGCCTTCGTTCTGACCCGATTTTCGTCGTCTGCTTCAGCTGAGCCGTGGTTTTGACTTTTGTTTTGCCGTGGGTTGGCCCATTCTAGGCGCTCCTGGTTGACCCCCTCGTCGGGTCGGCGTTGGATCCGTGCCGGCCTTCGCATCTTCGTCCAGGGACCTGCAGGTCGTCCCCTCTTTTCCTTTTTCTCCGTGCTTATGTTTCTTTGCGTATATAGGCTGGTGCTCGTGCGCCTGTGCGTGTTTGTTGCTGGGCTCGGTATGTTGTGCTTGT
CHSTST-144	300	GCCCATGTTCACGATGGGAA	CAGGGAAGAGCCTGGATTTG	AGCGCGGGTGGGGCTATAGCCAGGAACGCCCAGGGCCAGCCCATGTTCACGATGGGAATGACACTGAACCAATGTGAGTCTGTGGAGGAGGCAGAAGGTTTGGCCTTGCTGCAGGGTCTGAAAGAGCTAGCAAAGCATTTTAATGGACCACTGTGGAGGAGGCAGAAGGTTTGGCCTTGCTGCAGGGTCTGAAAGAGCTAGCAAAGCATTTTAATGGACCAGTCCAAATCGAGGTCGACAATCTATCGCTAGCTAATGCGCTGTCCTCGGGATCCACGAACAAATCCAGGCTCTTCCCTG
